# Supplementary material for: Urine Metabolomics of Gout Reveals the Dynamic Reprogramming and Non-Invasive Biomarkers of Disease Progression
Source: Metabolites. 2025 Aug 29;15(9):580. doi: 10.3390/metabo15090580 (PMC12471545; doi:10.3390/metabo15090580)
Supplement: Supplementary file 1 [file metabolites-15-00580-s001.zip]

Archive with 1 entries (1 files):
- metabolites-3821941-supplementary.pdf
